# Supplementary material for: Clinical and Behavioural Heterogeneity Among Women at Increased Risk for Gestational Diabetes: A Four-Country Analysis
Source: Int J Environ Res Public Health. 2025 Jun 27;22(7):1022. doi: 10.3390/ijerph22071022 (PMC12294607; doi:10.3390/ijerph22071022)
Supplement: Supplementary file 1 [file ijerph-22-01022-s001.zip]

Archive with 1 entries (1 files):
- ijerph-3644644-supplementary.pdf
